# Supplementary material for: Midterm outcomes of single port thoracoscopic surgery for major pulmonary resection
Source: PLoS One. 2017 Nov 14;12(11):e0186857. doi: 10.1371/journal.pone.0186857 (PMC5685603; doi:10.1371/journal.pone.0186857)
Supplement: S1 Appendix — (XLSX) [file pone.0186857.s001.xlsx]

## Sheet: PLOSone
Sex	Age	Opmethod	Optime	No of Lymph node	Diagnosis	2nd Dx	Lungop1	Celltype	Cancerlobe	Tumorsize	7thIASLCstaging	PostopComplication	FUdeath	Recurrence	Rec free duration	Fumonth	Hospitalstay	Chesttubeday
F	51	ThreeportVATS	289	15	Lung	Cancer	Lobectomy	Adeno	LLL	5	IA	0	0	0	122.133	122.133	10	5
F	64	ThreeportVATS	369	25	Lung	Cancer	Lobectomy	Adeno	RLL	3.9	IIA	0	1	1	13.6333	13.6333	13	5
F	67	ThreeportVATS	339	13	Lung	Cancer	Lobectomy	Sq	RLL	2.4	IIIA	0	1	1	62.3333	62.3333	22	6
F	75	ThreeportVATS	309	15	Lung	Cancer	Lobectomy	Sq	LLL	4.1	IA	0	0	0	17.7667	24.1667	18	6
F	67	ThreeportVATS	280	15	Lung	Cancer	Lobectomy	Sq	RML	3.3	IB	0	1	0	119.433	124.6	24	8
F	61	ThreeportVATS	308	12	Lung	Cancer	Lobectomy	Adeno	RLL	1	IIA	0	0	0	109.2	109.2	11	5
F	64	ThreeportVATS	259	19	Lung	Cancer	Lobectomy	Sq	LLL	2.7	IIIA	0	0	1	121.067	121.067	16	6
F	73	ThreeportVATS	159	23	Lung	Cancer	Lobectomy	Sq	RUL	2.4	IIA	0	0	0	45.9667	45.9667	21	8
F	72	ThreeportVATS	289	29	Lung	Cancer	Lobectomy	Adeno	LLL	3.7	IB	0	0	1	78.8	98.8	19	8
F	50	ThreeportVATS	200	28	Lung	Cancer	Lobectomy	Sq	LLL	4	IB	0	0	0	122	122	10	5
M	72	ThreeportVATS	245	15	Lung	Cancer	Lobectomy	Adeno	RLL	5.9	IIA	0	1	1	65.4333	65.4333	14	5
M	71	ThreeportVATS	156	24	Lung	Cancer	Lobectomy	Sq	RUL	5.7	IB	0	0	1	16.3	16.3	13	8
M	49	ThreeportVATS	131	15	Lung	Cancer	Lobectomy	Adeno	RUL	1.9	IA	0	0	0	121.967	121.967	13	5
M	59	ThreeportVATS	175	15	Lung	Cancer	Lobectomy	Sq	LUL	0.8	IA	0	1	1	2.2	5.1	12	3
M	46	ThreeportVATS	131	15	Lung	Cancer	Lobectomy	Sq	LUL	6	IIA	0	0	0	118.433	118.433	13	5
M	75	ThreeportVATS	140	18	Lung	Cancer	Lobectomy	Adeno	LLL	2.4	IA	0	0	0	77.2667	97.3	20	6
M	70	ThreeportVATS	107	25	Lung	Cancer	Lobectomy	Sq	RML	1.8	IA	0	0	0	119.7	119.7	13	6
M	65	ThreeportVATS	127	27	Lung	Cancer	Bilobectomy	Adeno	RUL	2.6	IIIA	0	0	1	120.7	120.7	12	8
M	64	ThreeportVATS	103	29	Lung	Cancer	Lobectomy	Adeno	RUL	3.7	IB	0	0	0	115.967	115.967	11	3
M	56	ThreeportVATS	150	13	Lung	Cancer	Lobectomy	Sq	LLL	2.7	IA	0	0	1	119.467	119.467	14	5
M	52	ThreeportVATS	133	11	Lung	Cancer	Bilobectomy	Sq	RUL	2.2	IIA	0	0	0	5.03333	5.03333	42	10
F	56	ThreeportVATS	250	21	Lung	Cancer	Lobectomy	Adeno	LLL	5	IB	0	0	0	116	116	20	8
M	52	ThreeportVATS	160	15	Lung	Cancer	Lobectomy	Adeno	LLL	3.5	IB	0	0	0	116.8	116.8	17	6
F	60	ThreeportVATS	104	24	Lung	Cancer	Lobectomy	Adeno	RUL	2.5	IIA	0	0	0	42.3667	42.3667	12	5
M	63	ThreeportVATS	213	14	Lung	Cancer	Lobectomy	Sq	RUL	1	IA	0	0	1	44.5667	116.5	11	3
M	67	ThreeportVATS	309	17	Lung	Cancer	Lobectomy	Others	LUL	2	IA	0	0	0	100.533	100.533	13	15
M	62	ThreeportVATS	145	16	Lung	Cancer	Lobectomy	Sq	LUL	0.3	IA	0	0	0	114.333	114.333	11	5
M	63	ThreeportVATS	210	15	Lung	Cancer	Lobectomy	Sq	RUL	4.2	IIIA	0	0	1	103.4	103.4	7	4
F	63	ThreeportVATS	194	24	Lung	Cancer	Lobectomy	Adeno	RML	3	IIA	0	0	1	33.8	33.8	5	4
M	72	ThreeportVATS	243	24	Lung	Cancer	Lobectomy	Sq	RML	5.6	IIB	0	0	0	111.767	111.767	6	4
F	67	ThreeportVATS	236	23	Lung	Cancer	Lobectomy	Adeno	LUL	3.3	IIIA	1	1	1	34.4667	34.4667	20	8
M	58	ThreeportVATS	177	15	Lung	Cancer	Lobectomy	Adeno	LUL	0.9	IA	1	1	0	31.6	105.4	7	5
M	65	ThreeportVATS	118	30	Lung	Cancer	Wedge	Sq	RLL	1	IIA	0	1	0	16.7333	16.7333	12	5
F	68	ThreeportVATS	225	15	Lung	Cancer	Lobectomy	Adeno	LLL	4	IB	0	1	0	8.4	31.5	45	5
M	69	ThreeportVATS	125	13	Lung	Cancer	Lobectomy	Sq	RUL	1.8	IA	0	1	0	29.9667	29.9667	29	8
F	60	ThreeportVATS	193	15	Lung	Cancer	Lobectomy	Adeno	RLL	3.5	IIIA	0	1	0	15.0667	15.0667	14	7
M	53	ThreeportVATS	115	18	Lung	Cancer	Lobectomy	Others	LUL	2.5	IA	0	0	0	105.4	105.4	6	5
F	54	ThreeportVATS	161	21	Lung	Cancer	Lobectomy	Adeno	RLL	5.1	IIA	0	0	0	9.66667	9.66667	7	4
M	57	ThreeportVATS	220	17	Lung	Cancer	Lobectomy	Adeno	RUL	1	IIA	0	0	1	106.9	106.9	5	4
M	63	ThreeportVATS	153	21	Lung	Cancer	Lobectomy	Sq	RLL	1	IIA	0	0	0	106.8	106.8	9	5
M	73	ThreeportVATS	168	14	Lung	Cancer	Lobectomy	Sq	LUL	5.5	IIA	0	0	0	102.4	102.4	10	5
M	59	ThreeportVATS	140	28	Lung	Cancer	Lobectomy	Sq	RUL	2.4	IA	0	1	1	11.6	15.6	13	6
M	74	ThreeportVATS	182	11	Lung	Cancer	Lobectomy	Others	RUL	3.2	IIIA	1	0	0	105.767	105.767	12	5
M	72	ThreeportVATS	154	13	Lung	Cancer	Lobectomy	Sq	LUL	0.8	IA	1	0	0	98.7333	90	10	5
F	82	ThreeportVATS	200	23	Lung	Cancer	Lobectomy	Adeno	RUL	3.2	IIA	0	0	1	36	36	15	6
M	60	ThreeportVATS	152	15	Lung	Cancer	Lobectomy	Sq	RLL	2.5	IA	0	1	0	105.367	105.367	17	8
M	62	ThreeportVATS	190	15	Lung	Cancer	Lobectomy	Adeno	LLL	3.5	IA	0	0	0	99.7333	90	5	4
M	67	ThreeportVATS	158	13	Lung	Cancer	Lobectomy	Sq	RLL	4	IB	0	0	0	102.567	102.567	14	6
M	69	ThreeportVATS	178	16	Lung	Cancer	Lobectomy	Sq	RLL	4.1	IB	0	1	1	24.5	37.7667	10	5
M	45	ThreeportVATS	249	15	Lung	Cancer	Lobectomy	Adeno	RUL	1.2	IA	0	0	0	96.9333	96.9333	14	8
M	52	ThreeportVATS	136	17	Lung	Cancer	Lobectomy	Adeno	LLL	3.3	IB	0	0	0	35.6333	35.6333	7	4
M	70	ThreeportVATS	149	19	Lung	Cancer	Lobectomy	Sq	LLL	3.7	IB	0	0	0	102.6	102.6	13	8
M	67	ThreeportVATS	110	15	Lung	Cancer	Lobectomy	Sq	RLL	2.5	IA	0	0	0	101.8	101.8	14	5
F	43	ThreeportVATS	145	29	Lung	Cancer	Lobectomy	Adeno	RUL	1.8	IA	0	0	0	99.7667	90	7	5
F	60	ThreeportVATS	194	13	Lung	Cancer	Lobectomy	Adeno	RLL	2.8	IA	0	0	0	97.8	90	12	5
M	56	ThreeportVATS	185	15	Lung	Cancer	Lobectomy	Others	LUL	1.4	IA	0	1	0	22.3	22.3	10	5
F	63	ThreeportVATS	250	23	Lung	Cancer	Lobectomy	Adeno	LLL	2.8	IB	0	1	0	40.2	40.2	11	5
M	66	ThreeportVATS	130	15	Lung	Cancer	Lobectomy	Sq	LLL	1.4	IA	0	1	1	5.43333	5.43333	52	6
M	68	ThreeportVATS	213	23	Lung	Cancer	Lobectomy	Others	RLL	3.4	IB	1	0	1	8.43333	8.43333	40	5
F	55	ThreeportVATS	181	12	Lung	Cancer	Lobectomy	Adeno	LUL	7.2	IIA	0	0	0	97.2667	97.2667	7	4
M	63	ThreeportVATS	112	15	Lung	Cancer	Lobectomy	Adeno	RLL	1.8	IA	1	0	1	31.7667	31.7667	25	6
F	40	ThreeportVATS	204	21	Lung	Cancer	Lobectomy	Adeno	RLL	3.7	IB	0	1	0	48.9667	48.9667	12	5
F	58	ThreeportVATS	160	25	Lung	Cancer	Lobectomy	Adeno	RUL	2.6	IA	0	1	0	97.5	90	10	5
M	61	ThreeportVATS	126	11	Lung	Cancer	Lobectomy	Adeno	RML	4.3	IIIA	0	0	1	28.8333	28.8333	6	4
M	65	ThreeportVATS	144	11	Lung	Cancer	Lobectomy	Others	LUL	1	IA	0	0	0	51.3667	51.3667	8	5
M	71	ThreeportVATS	177	13	Lung	Cancer	Lobectomy	Sq	RUL	1	IA	0	0	0	25.0333	25.0333	14	5
M	71	ThreeportVATS	144	15	Lung	Cancer	Lobectomy	Adeno	RUL	1.8	IA	0	0	1	30.8333	90	8	5
F	68	ThreeportVATS	230	15	Lung	Cancer	Lobectomy	Adeno	LUL	1.6	IIIA	0	0	1	51.2667	51.2667	10	5
F	59	ThreeportVATS	208	25	Lung	Cancer	Lobectomy	Adeno	RUL	1	IA	0	0	0	92.8667	90	14	5
M	77	ThreeportVATS	111	11	Lung	Cancer	Lobectomy	Others	LUL	2.1	IIA	0	0	0	62.7333	62.7333	9	5
F	76	ThreeportVATS	153	16	Lung	Cancer	Lobectomy	Adeno	RLL	3.5	IB	0	0	0	29.3667	29.3667	18	5
M	48	ThreeportVATS	135	23	Lung	Cancer	Lobectomy	Adeno	LUL	2.3	IA	0	0	0	79.5	99.5	7	5
F	72	ThreeportVATS	235	11	Lung	Cancer	Lobectomy	Adeno	RUL	2.1	IA	0	0	1	24.1667	38.0667	10	5
M	59	ThreeportVATS	107	17	Lung	Cancer	Lobectomy	Sq	RUL	2.2	IA	0	0	0	75.3333	95.4	6	4
F	69	ThreeportVATS	175	23	Lung	Cancer	Lobectomy	Adeno	RML	1.8	IIIA	0	0	1	12.0333	22.2	9	5
M	67	ThreeportVATS	233	14	Lung	Cancer	Lobectomy	Sq	RLL	2.5	IB	0	1	0	108.8	108.8	7	4
F	49	ThreeportVATS	123	19	Lung	Cancer	Lobectomy	Adeno	RUL	5.1	IIA	0	0	0	70.5333	70.5333	9	5
M	57	ThreeportVATS	178	15	Lung	Cancer	Lobectomy	Sq	RUL	1.1	IA	0	0	1	54.6667	90	10	5
M	49	ThreeportVATS	170	23	Lung	Cancer	Lobectomy	Sq	RLL	2	IA	0	0	0	5.66667	5.66667	24	6
F	77	ThreeportVATS	106	11	Lung	Cancer	Lobectomy	Others	RUL	1.5	IA	1	0	0	72.0333	92	16	6
F	86	ThreeportVATS	140	16	Lung	Cancer	Lobectomy	Sq	RLL	3.3	IB	0	0	0	30.5333	30.5333	24	6
M	65	ThreeportVATS	133	15	Lung	Cancer	Lobectomy	Adeno	RUL	1.3	IIIA	1	1	0	1.33333	1.33333	8	5
M	66	ThreeportVATS	212	17	Lung	Cancer	Lobectomy	Adeno	LUL	2.4	IB	0	0	0	85.3333	100.1	19	8
M	46	ThreeportVATS	222	29	Lung	Cancer	Lobectomy	Sq	LLL	2	IA	0	0	1	85.5	100.9	12	5
M	66	ThreeportVATS	160	21	Lung	Cancer	Lobectomy	Adeno	RLL	6	IIB	0	1	1	37.5	37.5	6	4
F	67	ThreeportVATS	119	14	Lung	Cancer	Lobectomy	Adeno	RUL	2.2	IIIA	0	0	0	33.9333	33.9333	14	8
M	59	ThreeportVATS	100	25	Lung	Cancer	Lobectomy	Adeno	RUL	2	IIIA	0	0	1	14.5667	44.8333	15	7
M	67	ThreeportVATS	178	21	Lung	Cancer	Lobectomy	Adeno	RML	4.3	IB	0	0	0	27.6	27.6	17	8
F	73	ThreeportVATS	186	16	Lung	Cancer	Lobectomy	Adeno	RLL	2.3	IIIA	0	0	0	103.9	103.9	8	5
M	50	ThreeportVATS	232	17	Lung	Cancer	Lobectomy	Sq	LLL	0.1	IA	0	0	0	101.1	101.1	21	5
F	54	ThreeportVATS	104	14	Lung	Cancer	Lobectomy	Adeno	LLL	2.1	IA	1	0	0	56.8	56.8	22	8
M	49	ThreeportVATS	130	16	Lung	Cancer	Lobectomy	Adeno	RUL	1.1	IA	1	0	0	61	61	18	8
F	52	ThreeportVATS	100	18	Lung	Cancer	Lobectomy	Adeno	LLL	1	IA	0	0	0	80.2667	100	4	3
F	66	ThreeportVATS	173	12	Lung	Cancer	Lobectomy	Adeno	LUL	2	IB	0	1	0	60.7333	60.7333	10	5
F	52	ThreeportVATS	232	24	Lung	Cancer	Lobectomy	Adeno	RUL	2.4	IIIA	0	1	1	50.4667	50.4667	9	5
F	72	ThreeportVATS	155	15	Lung	Cancer	Lobectomy	Adeno	LLL	1.3	IA	0	0	0	48.9	48.9	12	5
M	74	ThreeportVATS	111	16	Lung	Cancer	Bilobectomy	Adeno	RLL	2.7	IB	0	1	0	55	55	14	13
M	78	ThreeportVATS	107	12	Lung	Cancer	Lobectomy	Others	RUL	2.2	IA	0	0	0	18.9	18.9	19	6
F	81	ThreeportVATS	101	12	Lung	Cancer	Lobectomy	Adeno	LUL	3.2	IB	0	0	0	80.2	90.2	20	6
F	64	ThreeportVATS	207	15	Lung	Cancer	Lobectomy	Adeno	RUL	1	IA	0	1	1	39.1667	54.8	6	4
M	76	ThreeportVATS	145	28	Lung	Cancer	Lobectomy	Adeno	LUL	2.9	IA	1	1	0	6.93333	6.93333	208	6
M	63	ThreeportVATS	182	18	Lung	Cancer	Lobectomy	Sq	RLL	5.3	IIA	0	0	1	60.8333	60.8333	15	5
M	70	ThreeportVATS	192	21	Lung	Cancer	Lobectomy	Sq	RLL	6.5	IIA	0	1	1	32.5	32.5	24	5
F	52	ThreeportVATS	167		Lung	Cancer	Segmentectomy	Carcinoid	LLL	1.8	IA	0	0	0	60.5333	60.5333	5	4
M	47	ThreeportVATS	217	18	Lung	Cancer	Lobectomy	Adeno	LUL	2.2	IA	0	0	0	75.7667	95.8	6	5
M	75	ThreeportVATS	163	28	Lung	Cancer	Lobectomy	Sq	RML	5.6	IIB	0	0	0	94.7	94.7	10	5
F	80	ThreeportVATS	200	15	Lung	Cancer	Lobectomy	Adeno	LUL	2.5	IA	0	1	1	13.2	23.2	12	5
M	48	ThreeportVATS	243	15	Lung	Cancer	Lobectomy	Adeno	RUL	3.4	IIA	0	0	1	59.8	59.8	23	6
F	72	ThreeportVATS	153	13	Lung	Cancer	Lobectomy	Adeno	RUL	2.1	IIB	0	0	0	94.7	94.7	9	5
M	66	ThreeportVATS	195	15	Lung	Cancer	Lobectomy	Adeno	LUL	1.7	IV	0	1	0	63.9333	63.9333	6	4
F	50	ThreeportVATS	214	12	Lung	Cancer	Lobectomy	Adeno	LUL	2.8	IIA	1	0	0	91.4	91.4	11	4
M	69	ThreeportVATS	200	18	Lung	Cancer	Lobectomy	Sq	RLL	2.1	IA	0	0	0	73.3667	93.4	7	4
F	63	ThreeportVATS	106	28	Lung	Cancer	Lobectomy	Others	RML	2.4	IA	0	0	0	72.9	92.9	5	4
M	75	ThreeportVATS	123	17	Lung	Cancer	Lobectomy	Adeno	LUL	3.5	IIA	0	0	1	16.4667	16.4333	6	4
F	78	ThreeportVATS	249	16	Lung	Cancer	Lobectomy	Adeno	LLL	4.5	IIIA	1	0	0	9.13333	9.13333	21	6
M	56	ThreeportVATS	117	15	Lung	Cancer	Lobectomy	Adeno	RUL	1	IA	0	1	1	4.3	4.3	10	5
M	71	ThreeportVATS	238	23	Lung	Cancer	Lobectomy	Adeno	LUL	3.2	IIB	0	0	0	27.8	27.8	17	8
M	68	ThreeportVATS	103	11	Lung	Cancer	Lobectomy	Others	LLL	1	IIA	0	0	0	41.1	41.1	13	5
M	66	ThreeportVATS	177	26	Lung	Cancer	Bilobectomy	Sq	RUL	0	IA	0	0	0	71.9333	71.9333	15	13
M	71	ThreeportVATS	107	15	Lung	Cancer	Lobectomy	Adeno	LLL	6.1	IIA	0	1	0	70.6333	70.6333	7	4
M	84	ThreeportVATS	140	14	Lung	Cancer	Lobectomy	Adeno	RLL	5.2	IIB	0	0	0	35.8	35.8	14	8
F	65	TwoportVATS	170	10	Lung	Cancer	Lobectomy	Adeno	LUL	1.4	IA	0	0	0	49.6	49.6	14	4
M	68	ThreeportVATS	179	24	Lung	Cancer	Lobectomy	Adeno	RLL	0.9	IA	0	1	0	52.8667	52.8667	17	14
M	76	ThreeportVATS	130	11	Lung	Cancer	Lobectomy	Others	RUL	4.5	IB	0	1	0	13.5	21.5667	7	4
M	59	TwoportVATS	165	37	Lung	Cancer	Bilobectomy	Sq	RUL	4.8	IIA	0	0	0	63.2667	63.2667	12	9
F	67	TwoportVATS	155	17	Lung	Cancer	Lobectomy	Adeno	RUL	2.7	IB	0	1	1	39.9333	66	7	4
M	74	TwoportVATS	140	30	Lung	Cancer	Lobectomy	Adeno	RUL	1	IIB	0	0	1	69.3667	69.3667	5	4
M	68	TwoportVATS	147	9	Lung	Cancer	Lobectomy	Adeno	RUL	2.3	IA	0	0	0	36.4333	36.4333	10	4
M	73	ThreeportVATS	165	28	Lung	Cancer	Lobectomy	Sq	RLL	4.8	IIIA	0	1	0	30.6667	30.6667	8	5
M	63	ThreeportVATS	179	14	Lung	Cancer	Lobectomy	Sq	RUL	0.7	IB	0	1	0	28.5667	39.3	12	4
M	63	ThreeportVATS	198	15	Lung	Cancer	Lobectomy	Sq	RLL	2.9	IIA	0	1	0	69.5667	69.5667	12	5
M	61	TwoportVATS	154	11	Lung	Cancer	Lobectomy	Adeno	RUL	3.3	IB	0	0	0	68.8667	68.8667	22	12
F	56	TwoportVATS	149	16	Lung	Cancer	Lobectomy	Adeno	LUL	4.2	IIB	0	1	0	69.2	69.2	9	4
F	48	TwoportVATS	139	11	Lung	Cancer	Lobectomy	Adeno	RUL	0	IIA	0	0	0	69.1333	69.1333	9	5
F	66	TwoportVATS	120	8	Lung	cancer	Lobectomy	Adeno	LUL	1.5	IA	0	0	0	63.2667	63.2667	7	4
M	68	TwoportVATS	142	14	Lung	Cancer	Lobectomy	Adeno	RUL	2.7	IA	0	0	0	60.4	60.4	11	3
M	61	TwoportVATS	185	35	Lung	Cancer	Lobectomy	Adeno	LLL	4.1	IIA	0	1	1	5.63333	10.3333	12	4
F	74	TwoportVATS	133	52	Lung	Cancer	Lobectomy	Others	RLL	1.2	IB	0	0	0	17.0333	17.0333	9	4
M	46	TwoportVATS	175	19	Lung	Cancer	Lobectomy	Others	RUL	5.3	IIA	0	1	0	58.7	58.7	10	5
F	63	ThreeportVATS	185	15	Lung	Cancer	Lobectomy	Others	RUL	1	IA	0	1	0	66.8	66.8	7	5
M	51	TwoportVATS	133	19	Lung	Cancer	Lobectomy	Adeno	RML	3.5	IB	0	1	1	17.8333	63.8333	5	4
F	57	ThreeportVATS	125	15	Lung	Cancer	Lobectomy	Others	RML	5.7	IB	0	1	0	58.6	58.6	9	5
M	77	ThreeportVATS	235	12	Lung	Cancer	Lobectomy	Adeno	LLL	1.4	IA	0	0	0	34.2	34.2	10	5
F	51	TwoportVATS	210	18	Lung	Cancer	Lobectomy	Adeno	LUL	4.5	IB	0	0	0	63.8667	63.8667	8	4
F	61	TwoportVATS	206	8	Lung	Cancer	Lobectomy	Adeno	RLL	2.5	IB	0	0	0	61.7	61.7	5	4
M	48	TwoportVATS	158	27	Lung	Cancer	Bilobectomy	Sq	LLL	3.3	IIA	0	0	0	62.7667	62.7667	10	7
F	59	ThreeportVATS	205	15	Lung	Cancer	Lobectomy	Adeno	LUL	2.2	IA	1	1	1	20.5333	57.2667	9	5
F	62	ThreeportVATS	135	14	Lung	Cancer	Lobectomy	Adeno	LLL	1.4	IIIA	0	1	0	44.2667	44.2667	9	5
F	54	TwoportVATS	205	19	Lung	Cancer	Lobectomy	Adeno	RUL	3.9	IIIA	0	0	0	38.9667	38.9667	7	4
F	75	ThreeportVATS	215	18	Lung	Cancer	Lobectomy	Adeno	RUL	2.1	IB	0	1	0	19.3333	19.3333	12	5
M	74	TwoportVATS	108	11	Lung	Cancer	Lobectomy	Adeno	RUL	3.1	IIA	0	1	0	41.8667	41.8667	8	4
M	68	ThreeportVATS	300	11	Lung	Cancer	Lobectomy	Adeno	RUL	0.8	IA	0	0	0	61.0667	61.0667	9	5
M	51	TwoportVATS	126	15	Lung	Cancer	Lobectomy	Sq	RLL	3	IIB	0	0	0	60.3333	60.3333	11	4
M	59	TwoportVATS	191	19	Lung	Cancer	Lobectomy	Adeno	RLL	2.3	IB	0	0	1	29.6	29.6	14	4
M	56	TwoportVATS	160	20	Lung	Cancer	Bilobectomy	Carcinoid	RUL	2.8	IA	0	0	0	61.8333	61.8333	12	5
M	74	TwoportVATS	214	17	Lung	Cancer	Lobectomy	Adeno	LUL	1.5	IA	0	0	1	4.1	4.1	12	4
M	61	TwoportVATS	112	35	Lung	Cancer	Lobectomy	Adeno	LLL	4.1	IB	0	1	0	4	4	15	4
F	57	TwoportVATS	179	8	Lung	Cancer	Lobectomy	Adeno	LLL	1.5	IA	0	1	1	51.3	61	8	4
M	63	ThreeportVATS	238	21	Lung	Cancer	Lobectomy	Sq	RML	0.7	IA	0	1	1	3.26667	10.2	13	6
M	63	TwoportVATS	140	36	Lung	Cancer	Lobectomy	Sq	LLL	1.9	IB	0	0	0	60.8667	60.8667	9	4
F	57	TwoportVATS	248	19	Lung	Cancer	Lobectomy	Adeno	RUL	0.7	IIB	0	0	1	61.4	61.4	9	5
M	62	ThreeportVATS	206	19	Lung	Cancer	Lobectomy	Adeno	LLL	5	IIIA	0	0	1	2.73333	8.83333	12	4
M	60	ThreeportVATS	205	33	Lung	Cancer	Lobectomy	Sq	LLL	3.1	IB	0	0	0	60.8667	60.8667	8	5
M	78	TwoportVATS	236	49	Lung	Cancer	Lobectomy	Sq	RUL	2.6	IIA	0	0	0	25.4667	25.4667	21	4
F	55	TwoportVATS	250	21	Lung	Cancer	Lobectomy	Adeno	RLL	2.2	IIB	0	0	1	59.2333	59.2333	12	4
F	60	TwoportVATS	240	20	Lung	Cancer	Lobectomy	Adeno	RUL	2.5	IIA	0	0	0	60.5333	60.5333	9	5
M	74	TwoportVATS	202	13	Lung	Cancer	Lobectomy	Sq	RML	1.6	IIA	1	0	0	10.6	10.6	13	4
M	74	TwoportVATS	103	29	Lung	Cancer	Lobectomy	Adeno	RLL	2.5	IIB	0	1	1	58.9667	58.9667	8	4
M	63	ThreeportVATS	170	25	Lung	Cancer	Pneumonectomy	Sq	LUL	2.3	IIIA	0	1	0	14.5667	14.5667	11	9
M	58	TwoportVATS	198	8	Lung	Cancer	Lobectomy	Adeno	LUL	4.5	IA	0	0	0	44.0667	44.0667	7	4
M	55	TwoportVATS	190	9	Lung	Cancer	Lobectomy	Adeno	RLL	1.7	IA	0	0	0	58.5333	58.5333	14	4
F	49	TwoportVATS	244	19	Lung	Cancer	Lobectomy	Adeno	LLL	2.4	IIIA	0	0	0	58.5667	58.5667	7	4
M	62	ThreeportVATS	192	14	Lung	Cancer	Wedge	Adeno	LUL	0.9	IA	1	1	0	30.3333	30.3333	7	5
M	73	TwoportVATS	186	3	Lung	Cancer	Segmentectomy	Sq	LLL	1.5	IA	0	1	0	24.1333	24.1333	10	7
F	74	TwoportVATS	129	16	Lung	Cancer	Segmentectomy	Adeno	LLL	1.5	IA	0	0	1	55.2667	55.2667	17	10
F	66	TwoportVATS	142	15	Lung	Cancer	Lobectomy	Adeno	RUL	2.3	IIB	0	0	0	65.3	65.3	15	4
M	86	TwoportVATS	216	30	Lung	Cancer	Lobectomy	Adeno	RUL	2.7	IIB	0	1	1	56.0667	66	10	4
M	62	TwoportVATS	236	9	Lung	Cancer	Lobectomy	Adeno	LLL	3.5	IB	1	0	0	56.4667	56.4667	8	4
M	64	TwoportVATS	117	19	Lung	Cancer	Lobectomy	Adeno	RUL	2.6	IIIA	0	0	0	67	67	8	4
M	57	TwoportVATS	198	19	Lung	Cancer	Lobectomy	Adeno	LUL	2	IIA	0	0	0	56.3333	56.3333	11	4
F	44	TwoportVATS	105	17	Lung	Cancer	Lobectomy	Adeno	RUL	1.9	IB	0	0	0	54.2333	54.2333	7	4
M	64	TwoportVATS	130	31	Lung	Cancer	Lobectomy	Sq	LLL	0.7	IIA	0	0	1	35.8333	35.8333	5	4
M	73	TwoportVATS	108	40	Lung	Cancer	Lobectomy	Adeno	LLL	2	IIA	0	0	0	13.2667	13.2667	7	4
M	71	TwoportVATS	159	8	Lung	Cancer	Lobectomy	Others	LUL	1.7	IB	0	0	0	64.4	64.4	12	4
M	73	ThreeportVATS	255	3	Lung	Cancer	Segmentectomy	Sq	LLL	1.5	IIIA	0	1	0	21.5667	21.5667	10	7
M	74	ThreeportVATS	176	15	Lung	Cancer	Lobectomy	Sq	LLL	3	IA	0	1	0	54.4667	54.4667	9	5
F	66	ThreeportVATS	197	15	Lung	Cancer	Lobectomy	Adeno	RLL	2	IA	0	0	0	51.1	51.1	9	5
F	49	TwoportVATS	174	19	Lung	Cancer	Lobectomy	Adeno	RLL	2	IB	0	0	0	23.5	52.9667	7	4
F	60	TwoportVATS	115	45	Lung	Cancer	Lobectomy	Adeno	RUL	2.2	IB	0	0	0	48.7333	48.7333	6	4
F	73	TwoportVATS	196	16	Lung	Cancer	Lobectomy	Adeno	RLL	2	IB	0	0	0	52.2	52.2	7	4
F	73	TwoportVATS	100	15	Lung	Cancer	Lobectomy	Adeno	RUL	4.5	IB	0	0	0	48.9667	48.9667	8	4
M	64	TwoportVATS	124	33	Lung	Cancer	Bilobectomy	Sq	RUL	2.8	IB	0	0	0	50.7	50.7	8	6
M	73	TwoportVATS	163	19	Lung	Cancer	Lobectomy	Adeno	LUL	2.6	IIIA	0	1	0	40.1333	40.1333	13	4
F	57	SPVATS	162	22	Lung	Cancer	Lobectomy	Adeno	RUL	5	IB	0	0	0	51.2667	51.2667	7	5
F	79	SPVATS	193	6	Lung	Cancer	Lobectomy	Others	RML	5	IIA	0	1	0	47.7667	47.7667	6	4
F	43	SPVATS	150	15	Lung	Cancer	Lobectomy	Others	LUL	2.3	IB	0	1	1	30.0333	31.0667	6	4
F	60	SPVATS	120	6	Lung	Cancer	Lobectomy	Adeno	LUL	2.3	IA	1	0	1	29.9667	51	14	3
F	72	SPVATS	194	15	Lung	Cancer	Lobectomy	Adeno	RML	1.6	IA	0	0	0	48.5667	48.5667	5	4
F	66	SPVATS	162	15	Lung	Cancer	Lobectomy	Sq	LLL	1.6	IA	0	0	0	51.4333	53.4	14	3
F	58	SPVATS	170	24	Lung	Cancer	Lobectomy	Adeno	RUL	3.7	IA	1	0	0	50.3	50.3	11	2
M	62	TwoportVATS	155	15	Lung	Cancer	Lobectomy	Adeno	LLL	2.5	IA	0	1	0	47.4	47.4	9	4
F	67	SPVATS	120	19	Lung	Cancer	Lobectomy	Adeno	LUL	2.3	IIIA	0	1	0	25.7667	25.7667	7	5
F	50	SPVATS	140	15	Lung	Cancer	Lobectomy	Adeno	RML	2.3	IIA	0	0	0	50.4	50.4	9	3
M	83	SPVATS	175	21	Lung	Cancer	Lobectomy	Sq	LUL	2.3	IA	0	0	0	3.16667	3.16667	11	3
F	67	SPVATS	215	8	Lung	Cancer	Lobectomy	Adeno	LLL	11	IIIA	1	0	1	44.1667	44.1667	63	10
M	74	SPVATS	190	32	Lung	Cancer	Lobectomy	Adeno	RUL	1.6	IA	0	1	0	32.5333	49.8333	22	3
M	57	SPVATS	137	34	Lung	Cancer	Lobectomy	Sq	RML	1.6	IA	0	1	0	38.9	38.9	5	4
M	52	ThreeportVATS	170	16	Lung	Cancer	Lobectomy	Adeno	RLL	0.9	IA	0	0	0	48.8333	48.8333	21	6
F	69	SPVATS	173	13	Lung	Cancer	Lobectomy	Adeno	RUL	2.3	IB	0	0	1	43.8333	49.5	8	3
M	69	SPVATS	104	43	Lung	Cancer	Lobectomy	Adeno	RUL	2.3	IIIA	1	1	0	2.06667	2.06667	14	3
M	42	SPVATS	133	9	Lung	Cancer	Lobectomy	Adeno	RML	1	IB	0	0	1	7.66667	24.5	5	4
F	52	TwoportVATS	215	19	Lung	Cancer	Lobectomy	Adeno	RLL	5.5	IIB	0	0	0	49.3	49.3	9	4
M	63	TwoportVATS	240	36	Lung	Cancer	Lobectomy	Adeno	RUL	1	IB	0	1	0	49.2667	49.2667	10	4
F	52	SPVATS	180	24	Lung	Cancer	Lobectomy	Adeno	RUL	2.3	IB	0	0	0	48.6333	38.6	13	3
M	70	SPVATS	196	46	Lung	Cancer	Lobectomy	Adeno	RUL	1.5	IA	0	0	0	34.1333	48.5667	7	5
F	48	ThreeportVATS	189	15	Lung	Cancer	Lobectomy	Sq	RLL	1	IIB	0	1	0	13.5333	13.5333	28	5
M	51	SPVATS	120	13	Lung	Cancer	Lobectomy	Adeno	LLL	1.5	IA	0	0	0	48.1	48.1	8	3
M	61	SPVATS	169	28	Lung	Cancer	Lobectomy	Adeno	RLL	1.5	IA	0	0	0	43.3667	43.3667	8	3
M	69	SPVATS	188	19	Lung	Cancer	Lobectomy	Others	LUL	4	IB	0	0	0	47.6	47.6	24	3
F	76	SPVATS	285	15	Lung	Cancer	Lobectomy	Adeno	LUL	4	IB	0	0	0	28.7	28.7	16	3
F	73	ThreeportVATS	165	35	Lung	Cancer	Lobectomy	Adeno	RLL	2.1	IA	0	0	0	48.0333	48.0333	9	5
M	79	SPVATS	191	18	Lung	Cancer	Lobectomy	Sq	RLL	1.5	IA	0	0	0	45.4667	45.4667	11	3
F	50	SPVATS	182	18	Lung	Cancer	Lobectomy	Adeno	RUL	7	IIA	0	0	1	38.1667	48.2	7	5
M	46	SPVATS	125	6	Lung	Cancer	Lobectomy	Adeno	LLL	3.7	IIIA	0	1	1	39.8667	49.5	17	4
M	77	SPVATS	243	0	Lung	Cancer	Segmentectomy	Adeno	LLL	1.5	IB	0	0	1	46.8	46.8	12	9
F	63	SPVATS	238	8	Lung	Cancer	Lobectomy	Adeno	RML	1	IA	0	0	0	41.9	41.9	8	3
F	56	SPVATS	168	9	Lung	Cancer	Lobectomy	Adeno	LUL	2.5	IB	0	0	0	43.3667	43.3667	12	3
M	51	SPVATS	150	28	Lung	Cancer	Lobectomy	Adeno	RUL	1.2	IIA	1	0	0	43.3333	43.3333	14	4
M	64	SPVATS	265	16	Lung	Cancer	Segmentectomy	Adeno	LLL	2	IB	0	1	1	12.1	27.7	10	7
F	79	ThreeportVATS	145	15	Lung	Cancer	Lobectomy	Sq	LLL	1.2	IIIA	0	1	0	9.7	9.7	15	8
M	57	SPVATS	192	9	Lung	Cancer	Lobectomy	Adeno	RUL	2.3	IIIA	0	0	0	43.8	43.8	9	3
F	58	SPVATS	151	16	Lung	Cancer	Lobectomy	Adeno	LUL	4.2	IIIA	0	1	0	45.9	45.9	6	4
F	75	SPVATS	198	7	Lung	Cancer	Lobectomy	Adeno	RUL	2.3	IA	0	0	0	45.8333	45.8333	7	5
M	68	SPVATS	204	5	Lung	Cancer	Segmentectomy	Sq	LLL	1.7	IA	0	1	0	45.5667	45.5667	5	4
F	62	SPVATS	191	15	Lung	Cancer	Lobectomy	Sq	LUL	1.5	IA	0	0	0	44.5333	44.5333	13	3
F	67	SPVATS	216	10	Lung	Cancer	Segmentectomy	Adeno	LUL	3.2	IA	0	0	0	45.4667	45.4667	6	4
F	75	SPVATS	211	15	Lung	Cancer	Lobectomy	Adeno	RLL	1.5	IA	0	0	0	43.0333	43.0333	7	5
F	65	TwoportVATS	127	13	Lung	Cancer	Lobectomy	Adeno	LLL	4	IIA	0	0	0	43.3333	43.3333	6	4
M	67	ThreeportVATS	202	11	Lung	Cancer	Lobectomy	Others	LLL	1.7	IA	1	1	1	1.63333	1.63333	35	6
F	68	SPVATS	211	5	Lung	Cancer	Segmentectomy	Adeno	LUL	2.4	IB	0	0	0	42.9	42.9	5	4
M	55	SPVATS	132	13	Lung	Cancer	Lobectomy	Sq	RUL	1.6	IA	0	0	0	41.2667	41.2667	6	4
F	60	SPVATS	223	6	Lung	Cancer	Lobectomy	Adeno	RLL	1.5	IA	0	0	0	24	34	7	5
F	50	TwoportVATS	219	8	Lung	Cancer	Lobectomy	Adeno	RUL	7	IA	0	0	0	37.9333	37.9333	14	4
F	76	SPVATS	158	18	Lung	Cancer	Lobectomy	Adeno	LUL	2.3	IB	1	0	1	42.4	42.4667	16	10
M	51	SPVATS	101	6	Lung	Cancer	Lobectomy	Adeno	RUL	1.5	IA	0	0	0	42.4667	42.4667	7	5
F	62	ThreeportVATS	191	0	Lung	Cancer	Segmentectomy	Adeno	LLL	2	IA	0	0	0	36.6333	36.6333	5	4
M	67	SPVATS	233	8	Lung	Cancer	Wedge	Adeno	RML	7	IIIA	0	0	0	11.1667	11.1667	21	10
F	55	ThreeportVATS	263	11	Lung	Cancer	Lobectomy	Adeno	LUL	1.4	IB	0	1	0	42.3333	42.3333	5	4
F	56	ThreeportVATS	218	16	Lung	Cancer	Lobectomy	Adeno	LLL	1.5	IA	0	0	0	42.2667	42.2667	5	4
M	77	TwoportVATS	229	9	Lung	Cancer	Lobectomy	Adeno	LLL	5.8	IIB	0	0	0	41.6	41.6	7	4
M	55	SPVATS	110	14	Lung	Cancer	Lobectomy	Sq	LUL	5	IIA	0	0	0	41.6	41.6	7	5
M	77	ThreeportVATS	307	11	Lung	Cancer	Lobectomy	Adeno	RML	2.3	IA	1	0	1	10	10	9	5
M	58	SPVATS	234	14	Lung	Cancer	Lobectomy	Adeno	LLL	1.4	IA	0	0	0	37.4667	47.5	32	3
F	70	ThreeportVATS	128	41	Lung	Cancer	Lobectomy	Sq	LLL	0.8	IIIA	0	1	0	21.1	21.1	21	7
M	59	SPVATS	115	19	Lung	Cancer	Lobectomy	Adeno	RLL	2.1	IA	0	0	0	37.0333	47	6	4
F	66	SPVATS	133	8	Lung	Cancer	Lobectomy	Adeno	RUL	2.3	IB	0	0	1	39.0667	49.1	8	3
M	71	SPVATS	148	15	Lung	Cancer	Lobectomy	Sq	RUL	5.8	IA	0	0	0	40.9333	40.9333	5	4
M	69	ThreeportVATS	230	23	Lung	Cancer	Lobectomy	Others	LUL	4.8	IA	0	0	0	32.6667	32.6667	10	5
F	60	ThreeportVATS	255	29	Lung	Cancer	Lobectomy	Sq	RML	2.9	IIA	0	0	0	38.6667	38.6667	13	5
M	54	SPVATS	246	11	Lung	Cancer	Lobectomy	Sq	LLL	2.5	IA	0	0	0	49	49	12	4
M	66	ThreeportVATS	190	11	Lung	Cancer	Lobectomy	Adeno	LUL	2.8	IIA	0	0	0	1	1	23	6
F	61	SPVATS	242	10	Lung	Cancer	Lobectomy	Others	RLL	1.5	IA	0	0	0	36.6667	46.7	6	4
M	59	ThreeportVATS	265	28	Lung	Cancer	Bilobectomy	Sq	RML	2.5	IA	0	0	0	1.8	1.8	12	9
M	43	SPVATS	189	20	Lung	Cancer	Lobectomy	Adeno	LLL	1.7	IB	0	0	1	11.9	48.6	9	4
M	84	SPVATS	207	16	Lung	Cancer	Lobectomy	Sq	RUL	1.6	IA	0	0	0	18.7667	18.7667	9	4
M	50	SPVATS	202	22	Lung	Cancer	Lobectomy	Sq	RLL	2.3	IA	0	0	0	36.6667	36.6667	6	4
M	71	SPVATS	234	13	Lung	Cancer	Wedge	Sq	LLL	2	IIIA	0	0	0	36.6	36.6	7	5
F	72	ThreeportVATS	140	32	Lung	Cancer	Lobectomy	Others	RML	2.2	IA	1	0	0	36.8333	36.8333	14	6
M	57	SPVATS	169	22	Lung	Cancer	Lobectomy	Adeno	RUL	1.5	IA	1	0	0	31.1333	31.1333	31	3
F	72	SPVATS	172	19	Lung	Cancer	Lobectomy	Adeno	RLL	1.5	IB	0	0	0	36.5667	36.5667	6	4
M	60	SPVATS	100	24	Lung	Cancer	Lobectomy	Sq	RLL	1.5	IA	0	0	0	34.1667	34.1667	12	3
M	59	SPVATS	204	7	Lung	Cancer	Lobectomy	Sq	RLL	1.9	IA	0	0	0	34.3	34.3	13	3
M	69	SPVATS	208	25	Lung	Cancer	Lobectomy	Sq	RUL	1.5	IA	0	0	0	38.3	47.9	5	4
F	71	SPVATS	199	22	Lung	Cancer	Lobectomy	Adeno	RLL	1	IA	0	0	0	47.8	47.8	9	4
M	84	SPVATS	205	12	Lung	Cancer	Segmentectomy	Adeno	RLL	2.3	IA	0	0	0	19.3333	19.3333	10	7
M	49	SPVATS	101	16	Lung	Cancer	Lobectomy	Adeno	RUL	2	IB	0	0	0	31.1333	31.1333	6	4
M	71	TwoportVATS	135	9	Lung	Cancer	Lobectomy	Sq	RUL	3.2	IIA	0	0	0	37.1	37.1	12	3
M	59	SPVATS	297	14	Lung	Cancer	Segmentectomy	Adeno	LUL	2.5	IA	0	0	0	37.3	37.3	6	4
M	57	SPVATS	133	12	Lung	Cancer	Wedge	Adeno	LLL	2.8	IB	0	0	1	22.2333	36.2333	7	5
M	70	SPVATS	217	13	Lung	Cancer	Lobectomy	Sq	RLL	2.5	IA	0	0	1	34.9333	36.3667	27	3
M	57	SPVATS	203	15	Lung	Cancer	Lobectomy	Adeno	LUL	1.5	IIA	0	0	0	36.4667	36.4667	5	4
M	74	SPVATS	139	14	Lung	Cancer	Lobectomy	Sq	LUL	1.2	IA	1	1	0	6.83333	6.83333	48	3
F	64	SPVATS	156	8	Lung	Cancer	Lobectomy	Adeno	RML	1.5	IA	0	0	0	36.3667	36.3667	36	3
M	69	SPVATS	201	16	Lung	Cancer	Lobectomy	Adeno	RUL	2	IA	0	0	0	33.8333	33.8333	6	4
M	61	SPVATS	148	32	Lung	Cancer	Lobectomy	Adeno	RLL	3.5	IIA	0	0	0	36.4667	36.4667	16	3
M	47	SPVATS	203	43	Lung	Cancer	Lobectomy	Adeno	RUL	1	IA	0	0	1	34.4667	34.4667	7	5
M	55	SPVATS	201	23	Lung	Cancer	Pneumonectomy	Sq	LUL	5.7	IIIA	0	0	0	36	36	10	7
M	57	SPVATS	104	18	Lung	Cancer	Bilobectomy	Adeno	RUL	1.5	IIA	1	0	0	30.3	30.3	8	6
M	54	SPVATS	166	22	Lung	Cancer	Lobectomy	Adeno	RUL	3.5	IIIB	0	0	0	35.7	35.7	5	4
M	71	SPVATS	239	25	Lung	Cancer	Lobectomy	Adeno	RLL	1.5	IA	0	1	0	6.43333	6.43333	8	3
M	71	SPVATS	151	35	Lung	Cancer	Lobectomy	Others	LUL	2.3	IB	0	0	0	30.8	30.8	8	3
M	52	SPVATS	196	21	Lung	Cancer	Lobectomy	Adeno	LUL	5	IIIA	0	0	1	25.5333	34.4333	7	5
M	62	SPVATS	199	17	Lung	Cancer	Lobectomy	Sq	RLL	4.5	IB	0	0	0	33.5333	33.5333	11	3
F	58	SPVATS	207	32	Lung	Cancer	Lobectomy	Sq	RUL	5	IA	0	0	0	27.8	27.8	6	4
M	70	SPVATS	220	20	Lung	Cancer	Lobectomy	Adeno	LUL	1.5	IB	0	1	0	34.8333	34.8333	5	4
M	79	SPVATS	197	23	Lung	Cancer	Lobectomy	Sq	LLL	9	IIB	0	0	0	33.3	33.3	5	4
M	71	SPVATS	144	33	Lung	Cancer	Lobectomy	Sq	RUL	2.3	IIB	0	1	0	1	1	10	3
F	53	SPVATS	221	14	Lung	Cancer	Lobectomy	Adeno	LUL	1.6	IA	0	0	0	29.7	29.7	5	4
F	44	SPVATS	174	14	Lung	Cancer	Lobectomy	Adeno	LLL	1	IA	0	0	1	6.1	6.1	6	4
F	76	SPVATS	133	11	Lung	Cancer	Lobectomy	Adeno	RML	2.3	IB	0	0	0	24.9333	34.9	6	4
M	71	SPVATS	182	22	Lung	Cancer	Bilobectomy	Sq	RML	2.9	IB	0	0	0	33.3333	33.3333	53	13
M	72	SPVATS	249	11	Lung	Cancer	Segmentectomy	Adeno	RLL	1.9	IA	1	0	0	33.5333	33.5333	24	10
M	71	ThreeportVATS	195	22	Lung	Cancer	Pneumonectomy	Sq	RUL	2.9	IB	0	0	0	33.1333	33.1333	47	13
F	53	SPVATS	128	12	Lung	Cancer	Lobectomy	Adeno	RUL	1.5	IA	0	0	0	32	32	6	4
M	61	SPVATS	237	21	Lung	Cancer	Lobectomy	Adeno	LLL	4.8	IB	0	1	1	3.46667	3.46667	7	5
M	76	SPVATS	227	23	Lung	Cancer	Lobectomy	Adeno	RLL	1	IA	0	0	1	13.2333	24.4667	9	4
M	60	TwoportVATS	245	19	Lung	Cancer	Lobectomy	Sq	LUL	2.5	IIA	0	1	1	30.4	30.4	5	4
M	60	SPVATS	154	15	Lung	Cancer	Lobectomy	Adeno	RLL	5	IIIA	0	0	0	32.6	32.6	8	3
F	50	SPVATS	212	6	Lung	Cancer	Lobectomy	Adeno	LLL	1.5	IA	0	0	1	32.9	32.9	13	3
M	65	SPVATS	136	18	Lung	Cancer	Lobectomy	Sq	LLL	1.7	IA	1	0	0	32.7667	32.7667	31	4
M	60	ThreeportVATS	170	56	Lung	Cancer	Lobectomy	Adeno	RUL	4.2	IIB	0	0	0	32.4333	32.4333	9	5
M	61	SPVATS	187	15	Lung	Cancer	Lobectomy	Adeno	LLL	1.6	IIA	0	0	0	31.1	31.1	8	3
F	58	SPVATS	244	15	Lung	Cancer	Lobectomy	Adeno	RUL	3.5	IB	0	0	0	24.8333	24.8333	8	3
F	60	SPVATS	135	19	Lung	Cancer	Pneumonectomy	Adenosq	LUL	4	IIIA	1	0	0	11.1333	11.1333	25	10
M	70	ThreeportVATS	235	18	Lung	Cancer	Lobectomy	Adeno	LLL	3.8	IB	0	0	0	31.5667	31.5667	11	4
M	76	SPVATS	106	35	Lung	Cancer	Lobectomy	Adeno	RUL	4.1	IIB	0	0	0	31.5333	31.5333	13	3
M	64	SPVATS	219	21	Lung	Cancer	Lobectomy	Sq	RLL	2.2	IA	1	1	1	3.9	4.46667	16	3
F	57	SPVATS	122	26	Lung	Cancer	Lobectomy	Adeno	RUL	1.3	IB	0	0	0	30.1	30.1	7	5
F	58	SPVATS	147	28	Lung	Cancer	Lobectomy	Adeno	RLL	1.7	IA	0	0	0	24.2667	24.2667	8	3
M	69	ThreeportVATS	195	12	Lung	Cancer	Lobectomy	Others	LLL	2.5	IB	0	1	0	30.3333	30.3333	13	6
M	50	ThreeportVATS	270	11	Lung	Cancer	Lobectomy	Others	LUL	6.2	IIIA	1	0	1	0.466667	27.7667	43	6
M	61	SPVATS	145	15	Lung	Cancer	Lobectomy	Sq	LUL	1.6	IIA	0	0	1	2.7	10.0333	17	4
M	65	TwoportVATS	167	36	Lung	Cancer	Bilobectomy	Adeno	RML	1.2	IIA	0	1	0	29.9667	29.9667	10	7
M	74	SPVATS	150	8	Lung	Cancer	Wedge	Adeno	RUL	1.9	IB	0	1	1	16.7667	26.4667	7	5
F	66	SPVATS	116	10	Lung	Cancer	Lobectomy	Adeno	LUL	1.6	IA	0	0	0	29.0667	29.7333	9	4
F	65	SPVATS	148	29	Lung	Cancer	Lobectomy	Adeno	RML	6.3	IB	0	0	0	29.6333	29.6333	22	3
M	67	SPVATS	177	11	Lung	Cancer	Bilobectomy	Sq	RLL	3.5	IB	1	0	0	24.4667	24.4667	6	4
F	59	SPVATS	130	23	Lung	Cancer	Lobectomy	Adeno	RLL	3.7	IIIA	0	0	0	28.0333	28.0333	10	3
F	70	SPVATS	211	46	Lung	Cancer	Lobectomy	Adeno	RUL	1.5	IA	0	0	0	29.2333	29.2333	10	4
M	58	SPVATS	152	15	Lung	Cancer	Lobectomy	Adeno	LLL	1	IA	0	0	0	27.2	27.2	12	5
M	58	SPVATS	204	22	Lung	Cancer	Lobectomy	Adeno	RLL	1	IA	0	1	0	28.5	28.5	11	3
M	68	SPVATS	117	24	Lung	Cancer	Lobectomy	Adeno	LUL	5.1	IIB	0	0	1	25.5333	28	4	3
M	58	SPVATS	192	25	Lung	Cancer	Lobectomy	Others	RUL	3.7	IIA	0	0	1	24.3333	24.3333	7	5
M	65	SPVATS	218	20	Lung	Cancer	Lobectomy	Sq	RUL	2.1	IA	0	0	0	27.5333	27.5333	7	5
M	63	SPVATS	196	15	Lung	Cancer	Pneumonectomy	Sq	LUL	2.3	IB	0	0	1	18.8667	28.5667	10	7
M	55	SPVATS	222	20	Lung	Cancer	Segmentectomy	Adeno	LUL	1.7	IA	0	0	0	16.7667	16.7667	6	4
M	63	SPVATS	248	23	Lung	Cancer	Lobectomy	Sq	RLL	4	IB	0	0	0	27.2333	27.2333	7	5
M	53	SPVATS	217	15	Lung	Cancer	Bilobectomy	Adeno	RML	6.5	IB	0	1	1	4.36667	26.1	12	6
M	53	SPVATS	123	17	Lung	Cancer	Lobectomy	Adeno	RLL	2.3	IIB	0	0	1	16.7333	28	6	4
F	67	SPVATS	126	26	Lung	Cancer	Lobectomy	Adeno	RUL	2.2	IIIA	0	0	1	12.2333	17.6667	11	3
F	58	SPVATS	106	13	Lung	Cancer	Lobectomy	Adeno	RUL	1.5	IA	0	0	1	26.4	26.4	5	4
M	76	SPVATS	236	17	Lung	Cancer	Lobectomy	Adeno	RLL	3.5	IIA	0	0	1	3.26667	24.2667	6	4
F	70	SPVATS	138	6	Lung	Cancer	Segmentectomy	Adeno	RLL	1.4	IB	0	0	0	25.3667	25.3667	8	6
M	65	SPVATS	184	21	Lung	Cancer	Lobectomy	Adeno	LUL	9	IIB	0	1	0	26.7333	26.7333	11	3
M	77	SPVATS	131	26	Lung	Cancer	Lobectomy	Sq	RLL	5.1	IIB	0	0	1	0.733333	34.9	13	3
F	68	SPVATS	220	9	Lung	Cancer	Lobectomy	Sq	LLL	5.2	IIB	0	0	0	24.3667	24.3667	7	5
M	67	SPVATS	155	23	Lung	Cancer	Lobectomy	Adeno	RUL	1.6	IB	0	0	0	26.6	26.6	8	3
M	73	SPVATS	114	22	Lung	Cancer	Lobectomy	Adeno	RUL	1.5	IB	0	0	0	5.53333	21	13	3
F	62	SPVATS	186	24	Lung	Cancer	Lobectomy	Adeno	RUL	1.6	IA	0	0	0	24.7	24.7	7	5
M	48	SPVATS	135	22	Lung	Cancer	Wedge	Adeno	LUL	1.5	IIA	0	0	0	25.0333	25.0333	7	5
F	52	SPVATS	224	14	Lung	Cancer	Lobectomy	Sq	RLL	1.3	IA	0	0	0	25.2333	35.3	24	3
M	62	ThreeportVATS	133	23	Lung	Cancer	Bilobectomy	Sq	RML	5	IIIA	0	1	1	4.5	6.3	6	4
M	64	ThreeportVATS	235	16	Lung	Cancer	Lobectomy	Adeno	LUL	3.7	IIIA	0	0	1	26.2667	24.7333	8	5
M	65	SPVATS	208	14	Lung	Cancer	Lobectomy	Sq	RLL	4.2	IB	0	0	0	24.2667	34.4	14	3
M	66	SPVATS	176	16	Lung	Cancer	Lobectomy	Sq	RML	4	IIB	0	0	0	35.2	35.2	6	4
M	66	SPVATS	207	22	Lung	Cancer	Lobectomy	Sq	LUL	1.5	IA	0	0	1	24.4667	24.4667	9	4
M	66	SPVATS	184	7	Lung	Cancer	Lobectomy	Others	LLL	3.5	IB	0	0	0	24.3333	24.3333	4	3
F	69	SPVATS	167	22	Lung	Cancer	Lobectomy	Adeno	RUL	0.7	IA	0	0	0	24.3	24.3	9	4
M	51	SPVATS	222	12	Lung	Cancer	Lobectomy	Adeno	RLL	6.8	IIB	0	0	1	24.4667	24.4667	5	4
M	44	SPVATS	128	35	Lung	Cancer	Lobectomy	Adeno	RLL	6.8	IIA	0	0	1	15.4	22.4333	9	3
M	68	SPVATS	247	46	Lung	Cancer	Wedge	Sq	LUL	4.5	IIIA	1	1	1	0.2	1.4	42	11
M	45	SPVATS	131	6	Lung	Cancer	Lobectomy	Adeno	RLL	0.9	IA	0	0	0	12.7667	24.6	6	4
M	67	TwoportVATS	238	19	Lung	Cancer	Lobectomy	Sq	RUL	2.8	IB	0	1	0	11.1333	11.1333	11	4
F	77	SPVATS	124	6	Lung	Cancer	Lobectomy	Adeno	LUL	1.8	IB	0	1	0	0.866667	1	10	3
F	79	SPVATS	236	24	Lung	Cancer	Lobectomy	Adeno	RLL	2.1	IB	0	0	0	23.8667	33.9	8	3
M	73	SPVATS	175	15	Lung	Cancer	Lobectomy	Sq	RLL	2.3	IB	0	1	1	5.93333	5.93333	10	3
M	60	SPVATS	228	12	Lung	Cancer	Lobectomy	Sq	LUL	1.6	IIIA	0	1	1	5.13333	13.4	8	3
M	74	ThreeportVATS	288	44	Lung	Cancer	Lobectomy	Adeno	LUL	2.8	IB	0	0	1	9.3	9.3	9	5
M	76	ThreeportVATS	270	15	Lung	Cancer	Lobectomy	Adeno	RUL	2.3	IA	0	0	0	23.8	23.8	7	5
M	72	SPVATS	167	6	Lung	Cancer	Lobectomy	Sq	RUL	3.9	IB	1	0	0	23.9333	33.9	24	3
M	53	SPVATS	162	15	Lung	Cancer	Wedge	Adeno	LUL	0	IA	0	0	1	23.7	23.7	5	4
M	63	SPVATS	106	16	Lung	Cancer	Lobectomy	Sq	RLL	4.3	IB	0	0	0	19.8333	19.8333	9	3
M	56	SPVATS	180	6	Lung	Cancer	Lobectomy	Sq	LLL	2.5	IB	0	0	0	23.1	33.1	5	4
M	75	ThreeportVATS	313	24	Lung	Cancer	Bilobectomy	Sq	RML	2	IIB	1	1	1	0.433333	1.6	25	13
M	61	SPVATS	207	27	Lung	Cancer	Wedge	Sq	LUL	3.5	IB	0	0	1	21	21	6	4
M	64	SPVATS	117	9	Lung	Cancer	Lobectomy	Adeno	RML	0.7	IB	0	0	0	17.8	17.8	7	5
F	69	SPVATS	119	20	Lung	Cancer	Lobectomy	Adeno	RLL	1.6	IB	0	0	0	22.5333	22.5333	7	5
M	76	SPVATS	138	12	Lung	Cancer	Lobectomy	Sq	LUL	6.1	IIA	0	0	1	10.3	17.5	5	4
F	62	TwoportVATS	145	5	Lung	Cancer	Pneumonectomy	Adeno	LUL	0.5	IA	1	0	0	21.0667	21.0667	29	10
M	58	SPVATS	219	18	Lung	Cancer	Bilobectomy	Adeno	RML	3.8	IB	0	0	0	3.06667	3.06667	7	5
M	61	ThreeportVATS	350	31	Lung	Cancer	Lobectomy	Sq	LLL	6	IB	0	0	1	15.7	15.7	8	5
M	33	SPVATS	116	20	Lung	Cancer	Lobectomy	Adeno	LUL	3.8	IA	0	0	0	18.2333	18.2333	5	4
M	79	SPVATS	193	13	Lung	Cancer	Lobectomy	Adeno	RUL	1.1	IA	0	0	1	21.3	21.3	8	3
M	61	SPVATS	158	3	Lung	Cancer	Segmentectomy	Sarcoma	LUL	1	IA	0	1	1	2.3	2.06667	9	7
M	57	TwoportVATS	164	13	Lung	Cancer	Bilobectomy	Adeno	RML	2	IA	0	0	1	14.9667	21.3333	12	6
F	44	SPVATS	116	11	Lung	Cancer	Lobectomy	Adeno	LLL	1.5	IIA	0	0	0	20.1	20.1	11	3
F	63	TwoportVATS	122	8	Lung	Cancer	Lobectomy	Adeno	RLL	1.1	IA	0	0	0	21.1333	21.1333	7	4
F	54	SPVATS	207	9	Lung	Cancer	Lobectomy	Adeno	RLL	2.3	IA	0	0	0	20	20	7	5
M	76	SPVATS	181	21	Lung	Cancer	Lobectomy	Adeno	LLL	3.6	IA	0	0	1	6.33333	7.46667	5	4
F	60	SPVATS	166	14	Lung	Cancer	Lobectomy	Adeno	RUL	3.5	IB	0	0	0	20.2333	20.2333	5	4
M	63	SPVATS	112	14	Lung	Cancer	Lobectomy	Adeno	RLL	4.8	IB	0	0	0	20.2667	20.2667	9	7
M	69	SPVATS	224	11	Lung	Cancer	Segmentectomy	Sq	LUL	1.7	IB	0	0	0	20.7667	20.7667	7	5
M	72	SPVATS	210	10	Lung	Cancer	Lobectomy	Adeno	RML	1.5	IA	0	1	0	19.2667	19.2667	5	4
M	65	SPVATS	241	22	Lung	Cancer	Lobectomy	Adeno	RUL	2.5	IA	0	0	0	20.5667	20.5667	6	4
M	80	SPVATS	112	11	Lung	Cancer	Lobectomy	Adeno	RLL	1.6	IB	0	0	0	20.1667	20.1667	8	3
M	70	TwoportVATS	209	30	Lung	Cancer	Lobectomy	Sq	RLL	2.1	IIIA	1	0	1	20.2667	20.3	33	12
M	66	SPVATS	155	32	Lung	Cancer	Lobectomy	Sq	LLL	0	IA	0	0	0	14.7	14.7	5	4
M	70	SPVATS	128	11	Lung	Cancer	Lobectomy	Sq	RLL	0	IA	0	0	0	19.3	19.3	12	3
M	66	SPVATS	137	16	Lung	Cancer	Lobectomy	Sq	LUL	4.1	IB	0	0	0	18.3	18.3	7	5
M	58	SPVATS	172	13	Lung	Cancer	Lobectomy	Adeno	RML	2.2	IA	0	0	0	18.9	18.9	4	3
F	65	TwoportVATS	178	0	Lung	Cancer	Segmentectomy	Adeno	RML	0.9	IB	0	0	1	3.76667	16.2	4	3
M	52	SPVATS	193	6	Lung	Cancer	Lobectomy	Adeno	RUL	1.5	IA	0	0	0	0.866667	19.3	5	4
M	55	SPVATS	182	6	Lung	Cancer	Pneumonectomy	Adeno	RML	4.5	IB	0	0	0	16.6667	16.6667	8	6
F	55	SPVATS	177	19	Lung	Cancer	Segmentectomy	Sq	LLL	1.7	IA	0	0	0	19.5667	19.5667	5	4
F	49	SPVATS	184	18	Lung	Cancer	Segmentectomy	Adeno	LLL	1.2	IA	0	0	0	1	1	6	4
F	65	SPVATS	225	6	Lung	Cancer	Lobectomy	Adeno	LUL	1.2	IA	0	1	0	18.1333	18.1333	16	4
M	72	SPVATS	120	32	Lung	Cancer	Lobectomy	Adeno	LLL	6.2	IIA	0	0	1	0.733333	10.6	11	3
M	70	SPVATS	193	38	Lung	Cancer	Lobectomy	Adeno	RUL	1.9	IA	0	0	0	18.8667	18.8667	10	4
F	68	SPVATS	102	16	Lung	Cancer	Lobectomy	Adeno	RLL	0.8	IA	0	0	0	18.5	18.5	5	4
F	73	SPVATS	102	9	Lung	Cancer	Lobectomy	Adeno	RML	1.9	IIB	0	0	1	6.26667	17.7333	5	4
F	72	ThreeportVATS	275	13	Lung	Cancer	Lobectomy	Adeno	LUL	2.3	IA	0	0	1	18.0667	18.0667	5	4
F	84	SPVATS	247	11	Lung	Cancer	Lobectomy	Adeno	LLL	1.6	IIIA	0	0	1	3.86667	18.1667	7	5
M	69	SPVATS	107	40	Lung	Cancer	Lobectomy	Sq	RUL	2.3	IIA	0	0	0	4.66667	4.66667	9	3
M	72	SPVATS	128	13	Lung	Cancer	Segmentectomy	Sq	LLL	1.3	IA	0	0	1	18.5667	17.2667	9	7
M	71	SPVATS	227	26	Lung	Cancer	Lobectomy	Sq	LLL	9.1	IIB	0	0	0	15.2	15.2	7	5
M	56	SPVATS	180	10	Lung	Cancer	Lobectomy	Sq	LLL	6.1	IIA	0	0	0	16.1	16.1	5	4
F	48	SPVATS	143	15	Lung	Cancer	Lobectomy	Adeno	RUL	3.5	IB	0	0	0	15.8	15.8	5	4
M	73	SPVATS	214	30	Lung	Cancer	Lobectomy	Sq	RML	4.8	IIA	0	0	0	15.9333	15.9333	10	10
M	53	SPVATS	189	6	Lung	Cancer	Segmentectomy	Adeno	RLL	1.5	IB	0	0	1	11.7667	17.4333	4	3
F	72	SPVATS	117	6	Lung	Cancer	Segmentectomy	Adeno	LUL	1.5	IA	0	0	0	16.8	16.8	9	7
F	66	SPVATS	117	13	Lung	Cancer	Lobectomy	Adeno	RUL	4.1	IIB	0	0	1	0.733333	17	9	3
F	57	SPVATS	152	21	Lung	Cancer	Lobectomy	Adeno	RLL	2	IA	0	1	0	12.7667	12.7667	6	4
M	72	SPVATS	168	34	Lung	Cancer	Lobectomy	Adeno	RUL	4	IV	0	1	1	3.13333	7.7	6	4
F	49	SPVATS	183	9	Lung	Cancer	Lobectomy	Adeno	RUL	0.9	IA	0	0	0	13.7	13.7	7	5
M	50	SPVATS	138	9	Lung	Cancer	Lobectomy	Adeno	LUL	2.5	IA	0	1	0	15.8667	15.8667	5	4
F	64	SPVATS	216	6	Lung	Cancer	Lobectomy	Adeno	RLL	4	IB	0	0	0	3.23333	3.23333	6	4
M	56	SPVATS	115	14	Lung	Cancer	Lobectomy	Sq	RUL	0.9	IA	0	0	0	0.866667	16.3667	7	5
M	68	TwoportVATS	139	19	Lung	Cancer	Lobectomy	Adeno	RUL	1.4	IB	0	1	1	16.3	16.3	13	4
M	75	SPVATS	209	34	Lung	Cancer	Lobectomy	Adeno	RUL	1.7	IA	0	0	1	13.3	13.3	4	3
M	75	SPVATS	153	6	Lung	Cancer	Segmentectomy	Adeno	LUL	1.4	IA	0	0	0	11.3667	11.3667	6	4
F	69	SPVATS	224	14	Lung	Cancer	Pneumonectomy	Sarcoma	LLL	5.6	IIB	0	0	1	4.26667	12.4667	16	14
M	54	SPVATS	140	40	Lung	Cancer	Lobectomy	Others	RLL	5	IIB	0	1	1	5.96667	12.5667	5	4
M	57	SPVATS	227	15	Lung	Cancer	Lobectomy	Adeno	LUL	2.2	IA	0	0	0	13.8667	13.8667	5	4
F	54	SPVATS	149	17	Lung	Cancer	Lobectomy	Adeno	RML	2.5	IB	0	0	0	14.2333	14.2333	6	4
M	51	SPVATS	172	20	Lung	Cancer	Lobectomy	Adeno	RML	1.6	IB	0	0	0	13.0333	13.0333	4	3
M	72	SPVATS	238	12	Lung	Cancer	Lobectomy	Adeno	RUL	1.9	IB	0	0	0	1.8	14.3	5	4
F	57	SPVATS	136	25	Lung	Cancer	Lobectomy	Adeno	RLL	1.8	IB	0	0	0	12.5667	12.5667	4	3
M	76	SPVATS	146	35	Lung	Cancer	Lobectomy	Others	RUL	7	IIA	0	1	0	1	1	17	10
M	68	SPVATS	224	16	Lung	Cancer	Lobectomy	Sq	LLL	1.6	IB	0	1	1	12.1	12.1	5	4
